# Supplementary material for: Last-Generation Genome–Environment Associations Reveal the Genetic Basis of Heat Tolerance in Common Bean (Phaseolus vulgaris L.)
Source: Front Genet. 2019 Nov 22;10:954. doi: 10.3389/fgene.2019.00954 (PMC6883007; doi:10.3389/fgene.2019.00954)
Supplement: Table S1 — Identity of the 78 common bean accessions used in this study. The G identification number (from the Genetic Resources Unit at the International Center for Tropical Agriculture), country of origin and georeferences. The raw bioclimatic variables used are BIO1 = annual mean temperature, BIO5 = maximum temperature of warmer months, BIO8 = mean temperature of the wettest quarter, BIO9 = mean temperature of the driest quarter, BIO10 = mean temperature of the warmest 4-month period, and T j = average of absolute maximum temperature during the reproductive phase. The bioclimatic-based heat indices are the HSI, HIT, and PCA1. The membership value of 78 common bean accessions using TESS3 algorithm (K = 6). [file Table_1.xlsx]

## Sheet: Table S1
Accesion	Country	Date	Tj [°C]	HSI	HIT	BIO9 [°C]	BIO8 [°C]	BIO10 [°C]	BIO1 [°C]	BIO5 [°C]	PCA1	Latitude [decimal]	Longitude [decimal]	AW	PhI	CW	MW1	MW2	MW3
G10002	Mexico	01-12-1962	28.85	3.82	28.41	22	22	24.8	22.4	33.5	-2.88306	18.4	-99.77	0.0245747	0.0459261	0.167717	0.23009	0.501119	0.0305731
G11071	Mexico	05-12-1978	30.9	-2.99	31.53	23.7	27.5	27.5	24.8	32.6	-4.06053	20.58	-104.75	0.0197829	9.72049e-06	0.00134175	0.763133	0.0609951	0.154737
G11759A	Peru	01-01-1979	18.88	37.07	14.95	9.3	11.6	11.6	10.6	18.7	3.25408	-7.53	-77.97	0.850953	0.0943901	0.00366167	9.7705e-06	9.7705e-06	0.0509759
G11957	Mexico	13-08-1969	28.38	5.39	27.71	19.1	21.7	22.5	19.6	32.8	-2.08936	20.68	-103.33	0.705183	0.0496715	9.71851e-06	0.165104	0.0800217	9.71851e-06
G11982	Mexico	01-09-1972	26.69	11.04	25.25	17.7	20.2	21	18.1	30.3	-1.2375	20.69	-101.47	0.686613	0.0436655	9.68221e-06	0.174418	0.095284	9.68221e-06
G12136	Peru	10-07-1962	20.25	32.49	16.63	11	12.5	13.4	12.3	22.4	2.32731	-12.82	-72.72	0.983312	9.99151e-06	0.00300117	0.0101507	0.00158699	0.00193945
G12288	Ecuador	01-07-1976	20.02	33.27	16.34	13.6	13.8	13.9	13.8	20.2	2.02513	0.37	-78.25	0.830517	0.041866	0.00557104	9.72421e-06	0.000481243	0.121555
G12833	Ecuador	01-09-1971	16.63	44.55	12.34	10.5	10.9	11	10.9	16.6	3.62082	0.8	-77.71	0.212389	9.47032e-06	0.0256458	0.123098	9.47032e-06	0.638848
G12869	Mexico	26-11-1966	30.43	-1.42	30.79	23.4	23.2	25.5	23.2	34.6	-3.46257	19.42	-102.58	0.0616838	0.0531157	0.0811864	0.362688	0.406374	0.0349521
G12893	Mexico	13-10-1968	26.66	11.12	25.21	17.7	20.5	21.2	18.2	30.6	-1.30895	21.22	-101.8	0.140023	0.0208232	0.0365485	0.352641	0.406317	0.0436467
G13614	Mexico	29-12-1973	25.26	15.82	23.23	16.7	19.9	21.7	18.8	31.2	-1.1846	20.13	-101.2	0.0622203	9.65038e-06	9.65038e-06	0.70075	0.0627168	0.174294
G 1400	Mexico	07-03-1955	26.68	11.08	25.24	16.1	18.4	19.1	17.8	27	-0.519714	16.27	-92.13	0.019961	9.69509e-06	0.0223035	0.204666	0.0873828	0.665677
G16401	Mexico	01-11-1966	21.68	27.74	18.43	11.3	14	14.9	13.3	24.5	1.66191	18.98	-97.45	0.00436637	9.85367e-06	9.85367e-06	0.811815	9.85367e-06	0.183789
G17070	Ecuador	01-09-1971	16.63	44.55	12.34	10.5	10.9	11	10.9	16.6	3.62082	0.8	-77.71	0.864302	0.00423401	9.73916e-06	9.73916e-06	0.00460453	0.12684
G17172	Ecuador	01-10-1976	25.57	14.77	23.66	18.2	18.3	18.4	18.3	25.3	-0.425442	-3.99	-79.37	0.385782	0.123158	0.0261507	0.0890935	9.77628e-06	0.375805
G19026	Mexico	01-01-1954	25.01	16.64	22.88	21.1	20.9	21.7	20.1	28.2	-1.47943	16.76	-92.64	0.0127726	0.011923	0.0582636	0.286673	0.210301	0.420067
G19026C	Mexico	01-01-1954	20.51	31.64	16.94	12.6	14.8	14.9	13.8	21.9	1.75711	16.75	-92.63	0.0247617	0.0298364	0.0618459	0.231377	0.249441	0.402739
G 1920	Honduras	01-01-1965	27.21	9.3	26	21.5	23.6	24.5	22.7	32	-2.71159	14.45	-87.99	0.00323218	9.73185e-06	0.00757805	0.0893677	0.115294	0.784518
G19701	Peru	01-06-1985	15.85	47.17	11.47	7	8.7	8.9	8.1	16.1	4.6238	-6.86	-78.21	0.827904	0.128436	0.00264469	9.61295e-06	9.61295e-06	0.0409956
G19780	Peru	26-05-1985	19.75	34.17	16.01	11.1	12.9	12.9	12.2	20.3	2.54357	-6.9	-78.15	0.836734	0.120265	9.70233e-06	9.70233e-06	9.70233e-06	0.0429724
G19833	Peru	04-06-1985	26.85	10.5	25.48	20.2	21.6	21.7	21.2	27.9	-1.72295	-6.27	-77.75	0.797163	0.105962	0.00317204	9.70614e-06	9.70614e-06	0.0936839
G19890	Argentina	19-03-1985	24.85	17.17	22.66	10.5	19.8	19.8	15.7	26.8	0.119555	-24.53	-65.35	0.952055	9.83336e-06	0.00619504	0.0216785	0.0178618	0.0021994
G19895	Argentina	23-03-1985	23.7	21	21.1	10.4	20.1	20.1	15.4	26.5	0.237304	-26.43	-65.52	0.964389	9.82987e-06	0.000471941	0.0220003	0.0131193	9.82987e-06
G19901	Argentina	31-03-1985	23.6	21.34	20.96	10.9	19.9	19.9	14.8	26.7	0.280286	-26.93	-65.7	0.954911	9.83791e-06	0.00273225	0.0246726	0.0144743	0.00319957
G19908	Guatemala	12-06-1985	24.5	18.34	22.56	17.5	19	19.4	18.4	25.2	-0.412292	14.53	-90.83	0.08912	0.00813267	0.12245	0.00522437	0.533638	0.241434
G21245	Peru	15-08-1986	19.99	33.38	16.3	11	12.9	12.9	12.1	20.1	2.5524	-7.12	-78.78	0.316587	0.637811	0.00409414	9.69345e-06	9.69345e-06	0.0414886
G 2276B	Mexico	01-01-1965	25.26	15.8	23.23	16.5	20.9	21.1	19	29.5	-1.09403	18.45	-97.38	0.00806498	0.0027744	0.0184048	0.763527	0.0336865	0.173543
G23419A	Peru	02-05-1987	22.87	23.76	19.99	14.1	15.9	16.1	15.4	23.5	0.951768	-11.23	-75.53	0.853404	0.0970429	0.00439538	0.0194395	0.0257084	9.82539e-06
G23421	Peru	04-05-1987	21.57	28.09	18.29	12.6	14.3	14.9	14	22.5	1.63436	-12.02	-74.88	0.850865	0.0969294	0.00323233	0.0206695	0.0276928	0.000610898
G23426A	Peru	14-05-1987	23.62	21.26	20.99	14.1	15.3	16.4	15.2	25.7	0.75672	-13.62	-73.2	0.924014	0.0375833	0.0091539	0.0141108	0.0104946	0.00464338
G23434A	Guatemala	03-12-1987	19.06	36.46	15.17	14	16.4	16.5	15.3	21.4	1.41992	15.07	-89.93	0.0881983	1.05542e-05	0.0459353	1.05542e-05	0.596938	0.268907
G23435	Guatemala	05-12-1987	25.31	15.63	23.3	20	21.8	22.6	21.3	29.3	-1.76617	14.55	-89.63	0.0582371	0.0132561	0.164323	9.27724e-06	0.554557	0.209618
G23440	Guatemala	14-12-1987	25.46	15.13	23.51	20.4	21.3	21.8	20.9	27.9	-1.55984	14.42	-90.58	0.0953239	0.01307	0.127159	9.45793e-06	0.525888	0.23855
G23441	Guatemala	15-12-1987	24.61	17.96	22.33	19.6	20.6	21.1	20.2	27.3	-1.18804	14.43	-90.52	0.0947025	0.013576	0.124088	9.48681e-06	0.531396	0.236227
G23445	Bolivia	06-05-1988	21.21	29.3	17.85	8.8	17.1	17.1	13.7	25.4	1.3478	-21.53	-64.87	0.925511	9.8697e-06	0.00521923	0.0329449	0.0262989	0.0100161
G23458	Peru	24-05-1988	20.06	33.14	16.39	10.2	12.9	13.1	12	21.5	2.49403	-13.82	-71.85	0.944566	0.033224	0.0054771	0.0107061	0.00601699	9.88407e-06
G23462	Colombia	11-12-1982	23.07	23.1	19.81	17.5	17.3	18.1	17.5	23.5	0.190878	5.08	-73.62	9.81369e-06	0.00350636	0.992674	9.81369e-06	0.00242749	0.00137295
G23484G	Peru	19-08-1986	26.24	12.55	24.6	20.2	21.4	21.5	21.1	27.8	-1.61354	-6.25	-78.52	0.482093	0.0685529	0.00594244	0.0836363	9.89619e-06	0.359765
G23511A	Mexico	05-12-1981	30.2	-0.67	30.45	22.5	24.6	25.5	23.5	34.4	-3.50258	19.72	-104.2	0.108294	0.100521	0.0315452	0.33258	0.303574	0.123486
G 2352	Mexico	01-01-1965	29.46	1.8	29.32	21.7	24.7	25.6	23.7	33.6	-3.34248	16.75	-93.1	0.0153705	0.00623634	0.0246591	0.198038	0.0971787	0.658517
G23556	Mexico	27-01-1989	19.3	35.67	15.46	15.5	20	21.1	17.1	29.2	-0.169216	24.0	-104.73	0.111293	0.0513916	0.0313462	0.386156	0.134204	0.285609
G23569	Peru	24-05-1988	20.06	33.14	16.39	10.2	12.9	13.1	12	21.5	2.49403	-13.8	-71.85	0.940302	0.00590023	0.0109316	0.0211734	0.00854157	0.0131513
G23576	Peru	26-05-1988	17.96	40.14	13.86	8.3	10.7	11.1	9.9	19.6	3.53479	-13.47	-72.38	0.991659	0.0004412	0.00178283	0.00598252	0.000124237	9.97382e-06
G23652	Mexico	01-01-1967	23.2	22.68	20.42	14.1	17.9	18.6	16.6	27.3	0.142433	19.05	-98.18	0.0882986	0.0561426	0.0210602	0.558986	0.128158	0.147354
G23723	Ecuador	17-06-1990	22.78	24.06	19.87	16.9	17.2	17.2	17.1	23.7	0.369938	-2.27	-78.93	0.0415689	0.946006	8.82458e-05	0.00362803	9.73295e-06	0.00869862
G23725	Ecuador	24-06-1990	27.93	6.89	27.05	21.5	21.7	21.7	21.6	28.7	-2.03439	-4.13	-79.92	0.078204	0.870058	9.65751e-06	9.65751e-06	9.65751e-06	0.0517091
G23807	Peru	12-05-1987	22.97	23.43	20.12	12.7	15.1	15.5	14.4	24.6	1.1766	-13.48	-73.56	0.985448	0.00430632	0.000829263	0.00565003	0.00293248	0.00083396
G23850	Mexico	14-09-1985	28.03	6.58	27.2	14	21.4	22	17.9	28.8	-1.13209	24.87	-100.14	0.00693683	9.19941e-06	0.0185792	0.827957	9.19941e-06	0.146508
G23996	Colombia	06-09-1990	23.42	21.94	20.47	18.6	18.3	19.1	18.6	23.5	-0.197163	4.63	-74.37	0.00381901	9.66405e-06	0.909386	0.0191209	9.66405e-06	0.0676548
G24345	Mexico	16-11-1983	28.94	3.54	28.54	19.7	23.6	23.7	21.2	33.2	-2.62821	21.03	-104.48	0.104556	0.0725276	0.111857	0.331974	0.331593	0.0474926
G24404	Colombia	05-02-1992	20.95	30.16	17.32	14.9	15.4	15.6	15.1	20.9	1.38416	4.55	-73.92	9.84985e-06	9.84985e-06	0.956837	0.0191992	9.84985e-06	0.0239342
G24408	Colombia	05-02-1992	20.95	30.16	17.32	14.9	15.4	15.6	15.1	20.9	1.38416	4.57	-73.92	0.0448663	0.000822248	0.93398	0.00627266	9.70998e-06	0.0140495
G24412	Colombia	05-02-1992	21.45	28.49	17.95	15.3	15.8	16.1	15.5	21.3	1.16213	4.6	-73.9	9.84207e-06	0.00585507	0.988324	9.84207e-06	0.00203836	0.00376318
G24423	Colombia	06-02-1992	21.75	27.49	18.34	15.1	14.8	15.7	15.1	21.6	1.2815	5.02	-73.55	0.00045493	0.00675203	0.992764	9.79156e-06	9.79156e-06	9.79156e-06
G24605	Mexico	01-11-1991	25.59	14.72	23.69	17.4	20.1	20.8	18	30.5	-1.08876	20.7	-102.42	0.200771	0.0711702	0.0217525	0.355918	0.221683	0.128705
G24758	Colombia	17-01-1993	25.77	14.09	23.77	20.2	19.7	20.8	20.2	26.1	-1.15298	5.08	-73.38	1.00719e-05	1.00719e-05	0.978146	0.00624229	1.00719e-05	0.015582
G 2635	Mexico	01-01-1950	25.68	14.39	23.82	17.4	20.7	21.3	18.2	32	-1.32297	21.18	-102.47	0.120493	0.0151388	9.62375e-06	0.556615	0.0984665	0.209278
G 2648	Mexico	01-01-1948	35.5	-18.32	38.89	28.3	28.5	30.7	28.3	40	-6.0942	19.0	-102.17	0.0151287	9.59289e-06	9.59289e-06	0.761276	0.0480573	0.175518
G 2775	Mexico	01-11-1966	23.18	22.74	20.42	12.3	18.1	18.6	13.1	28	0.52832	26.85	-107.09	0.0148281	9.16441e-06	0.0125526	0.780106	9.16441e-06	0.192495
G 3314	Mexico	01-01-1943	25.41	15.32	23.43	15.3	19.6	19.9	17.9	29.2	-0.681066	18.42	-97.44	0.0245402	0.0115963	0.00868046	0.763147	9.72458e-06	0.192026
G 3324	Mexico	01-01-1943	24.16	19.48	21.71	17.6	23.3	23.9	20.9	30.9	-1.79091	19.87	-97.58	9.62335e-06	9.62335e-06	0.000795774	0.740107	9.62335e-06	0.259069
G 3334	Mexico	01-01-1943	23.96	20.15	21.44	13.8	17.7	18.4	16.4	27.4	0.136731	18.58	-98.06	0.00551105	0.00614236	0.0182349	0.716948	0.00111264	0.252051
G 3512	Mexico	01-01-1948	27.95	6.84	27.07	22.9	24.3	24.7	22.9	31.5	-2.94963	16.54	-92.82	0.000733911	0.0016958	0.0211846	0.206869	0.0769974	0.692519
G50075	Mexico	19-12-1992	27.4	8.66	26.28	19.7	22.1	23.1	21.6	31.3	-2.19117	16.5	-92.58	0.0142511	0.0179494	0.121406	0.194341	0.274413	0.37764
G 738	Guatemala	01-01-1950	26.58	11.39	25.1	19.2	20.5	20.9	19.9	27.6	-1.31769	14.77	-91.0	0.575093	0.032272	9.32329e-06	9.32329e-06	0.219099	0.173517
G 7431	Peru	27-08-1972	12.77	57.43	8.28	2.4	5.5	5.5	4.4	14.7	6.27868	-14.3	-73.25	0.990344	9.98466e-06	0.00403966	0.00372692	9.98466e-06	0.0018696
G 7432	Peru	27-08-1972	12.77	57.43	8.28	2.4	5.5	5.5	4.4	14.7	6.27868	-14.3	-73.25	0.991697	9.88208e-06	0.00278218	0.00532864	0.000172503	9.88208e-06
G 7742	Mexico	01-01-1965	20.16	32.8	16.51	12.6	14.8	14.9	13.8	21.9	1.79092	16.77	-92.63	0.00375897	0.0131426	0.0762942	0.241779	0.233557	0.431468
G 7895	Peru	01-01-1952	20.79	30.71	17.3	11	12.5	13.4	12.3	22.4	2.27515	-12.82	-72.72	0.989092	9.98223e-06	0.00108906	0.00710459	0.000182373	0.00252159
G 847	Mexico	01-01-1951	23.95	20.16	21.43	14.1	19.1	19.4	17.1	28.6	-0.243985	20.14	-98.74	0.0124488	0.00132803	0.0199737	0.657682	9.75543e-06	0.308557
G12138	Peru	-	17.524	41.59	13.36	7.5	10.2	10.5	9.3	19	3.83244	-13.31	-72.13	0.983227	0.00413946	0.00388041	0.00775575	0.00070275	0.000294212
G12851	Guatemala	-	29.375	2.08	29.19	23.7	24.2	24.7	24	30.2	-3.14135	14.28	-90.3	0.0821902	0.0259267	0.0988311	0.0272787	0.526123	0.23965
G13094	Mexico	-	31.85	-6.17	33	22.7	27.2	27.7	23.3	36	-4.18908	24.85	-107.41	0.98093	9.94101e-06	0.00407663	0.0122341	0.000744075	0.00200537
G 1320	Mexico	-	23.392	22.03	20.68	12.1	16	17.1	14.8	26.1	0.822175	19.56	-99.28	0.0157385	0.00162766	0.0173574	0.641352	9.72283e-06	0.323914
G 2486	Mexico	-	27.458	8.47	26.36	17.6	23.3	23.9	20.9	30.9	-2.10965	19.87	-97.58	0.00540685	9.35456e-06	0.0209181	0.379026	9.35456e-06	0.594631
G 3646	Guatemala	-	19.992	33.36	16.3	11.4	14.1	14.6	13.3	21.2	2.08479	14.57	-90.75	0.0743002	9.40784e-06	0.0120661	0.109121	0.209637	0.594866
G 4489	Guatemala	-	26.05	13.17	24.34	19.9	20.9	21.4	20.5	27.7	-1.4588	14.29	-90.31	0.063567	9.40523e-06	0.0287724	0.097452	0.294653	0.515546
G 5773	Colombia	-	25.308	15.64	23.3	19.8	19.4	20.1	19.8	25.6	-0.919215	3.55	-76.28	0.00706322	0.0110599	0.0127227	0.100776	9.75619e-06	0.868369
