# Supplementary material for: Last-Generation Genome–Environment Associations Reveal the Genetic Basis of Heat Tolerance in Common Bean (Phaseolus vulgaris L.)
Source: Front Genet. 2019 Nov 22;10:954. doi: 10.3389/fgene.2019.00954 (PMC6883007; doi:10.3389/fgene.2019.00954)
Supplement: Table S2 — List of notations of GEA models generated by last-generation GWAS (SUPER, FarmCPU, and BLINK) and improvement traditional MLM algorithms (CMLM). These notations show, for each model, the family of GWAS models used and algorithms implemented for random and fixed effects. The models were abbreviated as follows: IM-Fc-Rc, where “I” refers to the HS index, “M” is the GWAS model family, and “Fc” and “Rc” are the algorithms used to reconstruct the fixed and random covariates, respectively. [file Table_2.xlsx]

## Sheet: Table S2
Family of Models		Index	Fixed Covariate	Random Covariate	Notation
Improved Traditional Mixed Models
CMLM		HIT	TESS3	EMMA	HITCMLM-TESS3-EMMA
CMLM		HSI	TESS3	EMMA	HSICMLM-TESS3-EMMA
CMLM		PCA1	TESS3	EMMA	PCA1CMLM-TESS3-EMMA
CMLM		HIT	PC	EMMA	HITCMLM-PC-EMMA
CMLM		HSI	PC	EMMA	HSICMLM-PC-EMMA
CMLM		PCA1	PC	EMMA	PCA1CMLM-PC-EMMA
Last Generation GWAS Models		Index	Fixed Covariate	Random Covariate	Notation
SUPER
First Step	Last Step
GLM	MLM	HIT	TESS3	EMMA	HITSUPER(MLM)-TESS3-EMMA
GLM	MLM	HSI	TESS3	EMMA	HSISUPER(MLM)-TESS3-EMMA
GLM	MLM	PCA1	TESS3	EMMA	PCA1SUPER(MLM)-TESS3-EMMA
GLM	MLM	HIT	PC	EMMA	HITSUPER(MLM)-PC-EMMA
GLM	MLM	HSI	PC	EMMA	HSISUPER(MLM)-PC-EMMA
GLM	MLM	PCA1	PC	EMMA	PCA1SUPER(MLM)-PC-EMMA
GLM	CMLM	HIT	TESS3	EMMA	HITSUPER(CMLM)-TESS3-EMMA
GLM	CMLM	HSI	TESS3	EMMA	HSISUPER(CMLM)-TESS3-EMMA
GLM	CMLM	PCA1	TESS3	EMMA	PCA1SUPERC(MLM)-TESS3-EMMA
GLM	CMLM	HIT	PC	EMMA	HITSUPER(CMLM)-PC-EMMA
GLM	CMLM	HSI	PC	EMMA	HSISUPER(CMLM)-PC-EMMA
GLM	CMLM	PCA1	PC	EMMA	PCA1SUPER(CMLM)-PC-EMMA
FARMCPU		HIT	TESS3	EMMA	HITFARMCPU-TESS3-EMMA
FARMCPU		HSI	TESS3	EMMA	HSIFARMCPU-TESS3-EMMA
FARMCPU		PCA1	TESS3	EMMA	PCA1FARMCPU-TESS3-EMMA
FARMCPU		HIT	PC	EMMA	HITFARMCPU-PC-EMMA
FARMCPU		HSI	PC	EMMA	HSIFARMCPU-PC-EMMA
FARMCPU		PCA1	PC	EMMA	PCA1FARMCPU-PC-EMMA
BLINK		HIT	TESS3	EMMA	HITBLINK-TESS3-EMMA
BLINK		HSI	TESS3	EMMA	HSIBLINK-TESS3-EMMA
BLINK		PCA1	TESS3	EMMA	PCA1BLINK-TESS3-EMMA
BLINK		HIT	PC	EMMA	HITBLINK-PC-EMMA
BLINK		HSI	PC	EMMA	HSIBLINK-PC-EMMA
BLINK		PCA1	PC	EMMA	PCA1BLINK-PC-EMMA
