# Supplementary material for: Last-Generation Genome–Environment Associations Reveal the Genetic Basis of Heat Tolerance in Common Bean (Phaseolus vulgaris L.)
Source: Front Genet. 2019 Nov 22;10:954. doi: 10.3389/fgene.2019.00954 (PMC6883007; doi:10.3389/fgene.2019.00954)
Supplement: Table S3 — Genome–environment association (GEA) analyses for heat tolerance according to last-generation GWAS algorithms (SUPER, FarmCPU, and BLINK) for each 270 SNP markers associated with HIT, HSI, and PCA1 indices in 78 common bean accessions based on the optimum association GEA analysis ( Figures 2–5 ). [file Table_3.xlsx]

## Sheet: Table S3
Model	SNP	Chr	Pos	Pvalue	-LOG(Pvalue)	Effect with SNP	Genome region	Gen	Gen associated (Heat tolerance)
HIT (BLINK-PC)	S1_10181130	1	10181130	4.73e-09	8.32514	0.636171	Chr01:10181130..10181131
HIT (BLINK-PC)	S1_51951907	1	51951907	7.1e-08	7.14874	0.484211	Chr01:51951907..51951908
HIT (BLINK-PC)	S1_54265070	2	2059439	4.96e-09	8.30452	0.782735	Chr02:2059439..2059440
HIT (BLINK-PC)	S1_80309359	2	28103728	6.71e-07	6.17328	-0.562219	Chr02:28103728..28103729	Phvul.002G136100	**
HIT (BLINK-PC)	S1_92494712	2	40289081	1.34e-08	7.8729	-0.784934	Chr02:40289081..40289082	Phvul.002G230400
HIT (BLINK-PC)	S1_95701695	2	43496064	4.61e-08	7.3363	0.621439	Chr02:43496064..43496065	Phvul.002G263300
HIT (BLINK-PC)	S1_105404421	3	4157752	8.31e-07	6.0804	0.567422	Chr03:4157752..4157753	Phvul.003G038600	**
HIT (BLINK-PC)	S1_129426523	3	28179854	6.1e-08	7.21467	0.567912	Chr03:28179854..28179855
HIT (BLINK-PC)	S1_133675178	3	32428509	5.91e-08	7.22841	-0.642884	Chr03:32428509..32428510
HIT (BLINK-PC)	S1_139684787	3	38438118	1.19e-10	9.92445	0.62398	Chr03:38438118..38438119
HIT (BLINK-PC)	S1_144057354	3	42810685	2.12e-10	9.67366	0.789988	Chr03:42810685..42810686
HIT (BLINK-PC)	S1_157434180	4	3903102	3.14e-10	9.50307	0.593419	Chr04:3903102..3903103	Phvul.004G032900	**
HIT (BLINK-PC)	S1_160426366	4	6895288	5.3e-09	8.27572	0.6546	Chr04:6895288..6895289
HIT (BLINK-PC)	S1_196871172	4	43340094	9.81e-08	7.00833	0.498577	Chr04:43340094..43340095
HIT (BLINK-PC)	S1_264118438	6	23807855	3.83e-09	8.4168	-0.906126	Chr06:23807855..23807856	Phvul.006G130200	**
HIT (BLINK-PC)	S1_319435128	7	47147189	2.65e-10	9.57675	-0.667063	Chr07:47147189..47147190
HIT (BLINK-PC)	S1_323438330	7	51150391	1.72e-08	7.76447	-0.678561	Chr07:51150391..51150392
HIT (BLINK-PC)	S1_323439091	7	51151152	7.44e-08	7.12843	-0.625036	Chr07:51151152..51151153
HIT (BLINK-PC)	S1_344036273	8	19989712	6.21e-09	8.20691	0.61697	Chr08:19989712..19989713
HIT (BLINK-PC)	S1_367003457	8	42956896	4.96e-09	8.30452	0.640628	Chr08:42956896..42956897
HIT (BLINK-PC)	S1_508165159	11	43711007	5.7e-09	8.24413	0.626035	Chr11:43711007..43711008
HIT (BLINK-TESS3)	S1_46052073	1	46052073	2.55833e-09	8.59204	0.572321	Chr01:46052073..46052074	Phvul.001G202000	**
HIT (BLINK-TESS3)	S1_129426523	3	28179854	5.92563e-09	8.22727	0.69392	Chr03:28179854..28179855
HIT (BLINK-TESS3)	S1_139684787	3	38438118	3.42719e-09	8.46506	0.669498	Chr03:38438118..38438119
HIT (BLINK-TESS3)	S1_160426366	4	6895288	3.75784e-09	8.42506	0.722643	Chr04:6895288..6895289
HIT (BLINK-TESS3)	S1_264118438	6	23807855	6.27582e-09	8.20233	-0.659241	Chr06:23807855..23807856	Phvul.006G130200	**
HIT (BLINK-TESS3)	S1_268677251	6	28366668	1.65522e-09	8.78114	-0.460734	Chr06:28366668..28366669	Phvul.006G182100	**
HIT (BLINK-TESS3)	S1_323438330	7	51150391	2.06628e-09	8.68481	-0.532404	Chr07:51150391..51150392
HIT (BLINK-TESS3)	S1_323439091	7	51151152	3.89776e-09	8.40918	-0.60577	Chr07:51151152..51151153
HIT (BLINK-TESS3)	S1_344036273	8	19989712	1.41245e-07	6.85003	0.638131	Chr08:19989712..19989713
HIT (BLINK-TESS3)	S1_396253859	9	12544666	1.20639e-07	6.91851	-0.579171	Chr09:12544666..12544667
HIT (BLINK-TESS3)	S1_464783593	11	329441	1.26526e-07	6.89782	0.5953	Chr11:329441..329442
HIT (BLINK-TESS3)	S1_471099547	11	6645395	1.432e-07	6.84406	0.573852	Chr11:6645395..6645396
HIT (FARMCPU-PC)	S1_80309359	2	28103728	5.81e-07	6.23582	-0.895623	Chr02:28103728..28103729	Phvul.002G136100	**
HIT (FARMCPU-PC)	S1_92494712	2	40289081	1.34e-07	6.8729	-0.809736	Chr02:40289081..40289082	Phvul.002G230400
HIT (FARMCPU-PC)	S1_129426523	3	28179854	6.1e-08	7.21467	0.662599	Chr03:28179854..28179855
HIT (FARMCPU-PC)	S1_133675178	3	32428509	5.91e-08	7.22841	-0.817612	Chr03:32428509..32428510
HIT (FARMCPU-PC)	S1_139684787	3	38438118	1.19e-07	6.92445	0.641999	Chr03:38438118..38438119
HIT (FARMCPU-PC)	S1_144057354	3	42810685	2.12e-07	6.67366	0.646869	Chr03:42810685..42810686
HIT (FARMCPU-PC)	S1_157434180	4	3903102	3.14e-07	6.50307	0.628803	Chr04:3903102..3903103	Phvul.004G032900	**
HIT (FARMCPU-PC)	S1_264118438	6	23807855	3.83e-07	6.4168	-0.59931	Chr06:23807855..23807856	Phvul.006G130200	**
HIT (FARMCPU-PC)	S1_319435128	7	47147189	2.65e-07	6.57675	-0.659274	Chr07:47147189..47147190
HIT (FARMCPU-PC)	S1_323438330	7	51150391	1.72e-08	7.76447	-0.616355	Chr07:51150391..51150392
HIT (FARMCPU-PC)	S1_323439091	7	51151152	7.44e-07	6.12843	-0.57946	Chr07:51151152..51151153
HIT (FARMCPU-TESS3)	S1_129426523	3	28179854	3.10059e-08	7.50856	0.662599	Chr03:28179854..28179855
HIT (FARMCPU-TESS3)	S1_139684787	3	38438118	2.02584e-08	7.69339	0.641999	Chr03:38438118..38438119
HIT (FARMCPU-TESS3)	S1_160426366	4	6895288	2.17619e-08	7.6623	0.555538	Chr04:6895288..6895289
HIT (FARMCPU-TESS3)	S1_264118438	6	23807855	3.24211e-08	7.48917	-0.59931	Chr06:23807855..23807856	Phvul.006G130200	**
HIT (FARMCPU-TESS3)	S1_268677251	6	28366668	6.88993e-08	7.16178	-0.383945	Chr06:28366668..28366669	Phvul.006G182100	**
HIT (FARMCPU-TESS3)	S1_323438330	7	51150391	1.36708e-08	7.86421	-0.616355	Chr07:51150391..51150392
HIT (FARMCPU-TESS3)	S1_323439091	7	51151152	2.23892e-08	7.64996	-0.57946	Chr07:51151152..51151153
HIT (FARMCPU-TESS3)	S1_396253859	9	12544666	5.38813e-08	7.26856	-0.528118	Chr09:12544666..12544667
HIT (SUPER-PC)	S1_103273611	3	2026942	8.16206e-08	7.0882	0.279862	Chr03:2026942..2026943	Phvul.003G021100	**
HIT (SUPER-PC)	S1_104075592	3	2828923	8.40642e-08	7.07539	0.278289	Chr03:2828923..2828924
HIT (SUPER-PC)	S1_104075622	3	2828953	8.99362e-08	7.04607	0.279831	Chr03:2828953..2828954	Phvul.003G028300	**
HIT (SUPER-PC)	S1_105404421	3	4157752	1.50399e-08	7.82275	0.293871	Chr03:4157752..4157753	Phvul.003G038600	**
HIT (SUPER-PC)	S1_106558228	3	5311559	1.0412e-07	6.98247	0.263789	Chr03:5311559..5311560
HIT (SUPER-PC)	S1_155643598	4	2112520	9.18675e-08	7.03684	0.277234	Chr04:2112520..2112521	Phvul.004G017600	**
HIT (SUPER-PC)	S1_239620265	5	40129068	9.28675e-08	7.03214	0.269135	Chr05:40129068..40129069	Phvul.005G175800	**
HIT (SUPER-PC)	S1_273492730	7	1204791	1.14379e-07	6.94166	0.258271	Chr07:1204791..1204792
HIT (SUPER-PC)	S1_328453643	8	4407082	1.26313e-07	6.89855	0.257489	Chr08:4407082..4407083
HIT (SUPER-PC)	S1_328453684	8	4407123	1.26313e-07	6.89855	0.254566	Chr08:4407123..4407124
HIT (SUPER-PC)	S1_424153176	10	2974275	1.61254e-07	6.79249	0.249709	Chr10:2974275..2974276
HIT (SUPER-PC)	S1_424153198	10	2974297	1.61254e-07	6.79249	0.242565	Chr10:2974297..2974298
HSI (BLINK-PC)	S1_10181130	1	10181130	6.11e-08	7.21396	0.535465	Chr01:10181130..10181131
HSI (BLINK-PC)	S1_16287581	1	16287581	9.65e-09	8.01547	0.601679	Chr01:16287581..16287582
HSI (BLINK-PC)	S1_46052073	1	46052073	3.93e-09	8.40561	0.669739	Chr01:46052073..46052074	Phvul.001G202000	**
HSI (BLINK-PC)	S1_46835738	1	46835738	3.92e-09	8.40671	0.634626	Chr01:46835738..46835739
HSI (BLINK-PC)	S1_51081787	1	51081787	3.59e-09	8.44491	0.640758	Chr01:51081787..51081788	Phvul.001G264300
HSI (BLINK-PC)	S1_51951907	1	51951907	1.67e-10	9.77728	0.727671	Chr01:51951907..51951908
HSI (BLINK-PC)	S1_54265070	2	2059439	9.99e-08	7.00043	0.562353	Chr02:2059439..2059440
HSI (BLINK-PC)	S1_80309359	2	28103728	2.92e-08	7.53462	0.416469	Chr02:28103728..28103729	Phvul.002G136100	**
HSI (BLINK-PC)	S1_92494712	2	40289081	6.92e-08	7.15989	-0.411186	Chr02:40289081..40289082	Phvul.002G230400
HSI (BLINK-PC)	S1_95701695	2	43496064	2.74e-09	8.56225	0.842354	Chr02:43496064..43496065	Phvul.002G263300
HSI (BLINK-PC)	S1_97861798	2	45656167	9.71e-09	8.01278	0.592713	Chr02:45656167..45656168	Phvul.002G287600	**
HSI (BLINK-PC)	S1_129426523	3	28179854	1.13e-08	7.94692	0.435518	Chr03:28179854..28179855
HSI (BLINK-PC)	S1_133675178	3	32428509	7.12e-08	7.14752	-0.382587	Chr03:32428509..32428510
HSI (BLINK-PC)	S1_135464563	3	34217894	5.57e-09	8.25414	0.632742	Chr03:34217894..34217895
HSI (BLINK-PC)	S1_139684787	3	38438118	2.56e-08	7.59176	0.553585	Chr03:38438118..38438119
HSI (BLINK-PC)	S1_144057354	3	42810685	8.18e-08	7.08725	0.534805	Chr03:42810685..42810686
HSI (BLINK-PC)	S1_144057471	3	42810802	7.65e-09	8.11634	0.589206	Chr03:42810802..42810803
HSI (BLINK-PC)	S1_157434180	4	3903102	1.13e-10	9.94692	0.679315	Chr04:3903102..3903103	Phvul.004G032900	**
HSI (BLINK-PC)	S1_160426366	4	6895288	1.96e-09	8.70774	0.790685	Chr04:6895288..6895289
HSI (BLINK-PC)	S1_168298656	4	14767578	3.76e-09	8.42481	0.621733	Chr04:14767578..14767579
HSI (BLINK-PC)	S1_196871172	4	43340094	9.44e-09	8.02503	0.566174	Chr04:43340094..43340095
HSI (BLINK-PC)	S1_262753317	6	22442734	7.68e-09	8.11464	0.739698	Chr06:22442734..22442735
HSI (BLINK-PC)	S1_264118438	6	23807855	9.7e-08	7.01323	-0.539485	Chr06:23807855..23807856	Phvul.006G130200	**
HSI (BLINK-PC)	S1_315963602	7	43675663	4.52e-09	8.34486	0.539946	Chr07:43675663..43675664
HSI (BLINK-PC)	S1_316817490	7	44529551	6.12e-09	8.21325	0.553975	Chr07:44529551..44529552
HSI (BLINK-PC)	S1_317959218	7	45671279	4.61e-09	8.3363	-0.576664	Chr07:45671279..45671280
HSI (BLINK-PC)	S1_319435128	7	47147189	1.9e-10	9.72125	-0.832273	Chr07:47147189..47147190
HSI (BLINK-PC)	S1_322826601	7	50538662	8.2e-09	8.08619	0.568291	Chr07:50538662..50538663
HSI (BLINK-PC)	S1_322944178	7	50656239	9.02e-09	8.04479	0.544837	Chr07:50656239..50656240
HSI (BLINK-PC)	S1_323438330	7	51150391	2.96e-08	7.52871	-0.591184	Chr07:51150391..51150392
HSI (BLINK-PC)	S1_323439091	7	51151152	1.14e-10	9.9431	-0.575003	Chr07:51151152..51151153
HSI (BLINK-PC)	S1_344036273	8	19989712	1.12e-10	9.95078	0.667334	Chr08:19989712..19989713
HSI (BLINK-PC)	S1_367003457	8	42956896	9.99e-08	7.00043	0.457473	Chr08:42956896..42956897
HSI (BLINK-PC)	S1_420007726	9	36298533	2.91e-09	8.53611	0.599852	Chr09:36298533..36298534	Phvul.009G241700
HSI (BLINK-PC)	S1_426816437	10	5637536	8.53e-09	8.06905	0.699866	Chr10:5637536..5637537
HSI (BLINK-PC)	S1_426816485	10	5637584	8.53e-09	8.06905	-0.608691	Chr10:5637584..5637585
HSI (BLINK-PC)	S1_469745151	11	5290999	7.76e-09	8.11014	0.580482	Chr11:5290999..5291000
HSI (BLINK-PC)	S1_471099547	11	6645395	2.64e-09	8.5784	0.665222	Chr11:6645395..6645396
HSI (BLINK-PC)	S1_508165159	11	43711007	9.98e-09	8.00087	0.602419	Chr11:43711007..43711008
HSI (BLINK-TESS3)	S1_107119200	3	5872531	1.07684e-08	7.96785	-0.660309	Chr03:5872531..5872532
HSI (BLINK-TESS3)	S1_139684787	3	38438118	1.28e-08	7.89279	0.562969	Chr03:38438118..38438119
HSI (BLINK-TESS3)	S1_323438330	7	51150391	8.97102e-08	7.04716	-0.611959	Chr07:51150391..51150392
HSI (BLINK-TESS3)	S1_323439091	7	51151152	1.8722e-07	6.72765	-0.721471	Chr07:51151152..51151153
HSI (BLINK-TESS3)	S1_508165159	11	43711007	8.34341e-08	7.07866	0.611089	Chr11:43711007..43711008
HSI (FARMCPU-PC)	S1_10181130	1	10181130	6.11e-07	6.21396	0.72087	Chr01:10181130..10181131
HSI (FARMCPU-PC)	S1_46052073	1	46052073	3.93e-07	6.40561	0.571728	Chr01:46052073..46052074	Phvul.001G202000	**
HSI (FARMCPU-PC)	S1_51081787	1	51081787	3.59e-07	6.44491	0.589482	Chr01:51081787..51081788	Phvul.001G264300
HSI (FARMCPU-PC)	S1_80309359	2	28103728	8.99e-08	7.04624	0.855123	Chr02:28103728..28103729	Phvul.002G136100	**
HSI (FARMCPU-PC)	S1_92494712	2	40289081	6.92e-07	6.15989	-0.813966	Chr02:40289081..40289082	Phvul.002G230400
HSI (FARMCPU-PC)	S1_97861798	2	45656167	9.71e-07	6.01278	0.562129	Chr02:45656167..45656168	Phvul.002G287600	**
HSI (FARMCPU-PC)	S1_129426523	3	28179854	1.13e-07	6.94692	0.691989	Chr03:28179854..28179855
HSI (FARMCPU-PC)	S1_133675178	3	32428509	7.12e-07	6.14752	-0.790945	Chr03:32428509..32428510
HSI (FARMCPU-PC)	S1_139684787	3	38438118	2.56e-08	7.59176	0.669439	Chr03:38438118..38438119
HSI (FARMCPU-PC)	S1_144057354	3	42810685	8.18e-07	6.08725	0.659897	Chr03:42810685..42810686
HSI (FARMCPU-PC)	S1_264118438	6	23807855	9.7e-08	7.01323	-0.625319	Chr06:23807855..23807856	Phvul.006G130200	**
HSI (FARMCPU-PC)	S1_323438330	7	51150391	2.96e-07	6.52871	-0.588589	Chr07:51150391..51150392
HSI (FARMCPU-TESS3)	S1_53999562	2	1793931	1.53815e-08	7.813	0.623439	Chr02:1793931..1793932	Phvul.002G016700	**
HSI (FARMCPU-TESS3)	S1_54254560	2	2048929	2.35394e-08	7.6282	0.570484	Chr02:2048929..2048930	Phvul.002G019100	**
HSI (FARMCPU-TESS3)	S1_139684787	3	38438118	7.11e-09	8.14813	0.669439	Chr03:38438118..38438119
HSI (FARMCPU-TESS3)	S1_141481926	3	40235257	4.01e-07	6.39686	-0.432153	Chr03:40235257..40235258
HSI (FARMCPU-TESS3)	S1_155643598	4	2112520	5.18e-08	7.28567	0.129569	Chr04:2112520..2112521	Phvul.004G017600	**
HSI (FARMCPU-TESS3)	S1_196887731	4	43356653	1.35242e-07	6.86889	-0.384505	Chr04:43356653..43356654
HSI (FARMCPU-TESS3)	S1_246823134	6	6512551	3.53e-09	8.45223	0.631848	Chr06:6512551..6512552	Phvul.006G014100	**
HSI (FARMCPU-TESS3)	S1_323438330	7	51150391	1.27e-09	8.8962	-0.588589	Chr07:51150391..51150392
HSI (FARMCPU-TESS3)	S1_391075082	9	7365889	4.82e-07	6.31695	-0.76443	Chr09:7365889..7365890	Phvul.009G032500	**
HSI (FARMCPU-TESS3)	S1_420748669	9	37039476	2.72e-07	6.56543	0.464034	Chr09:37039476..37039477
HSI (SUPER-PC)	S1_42870591	1	42870591	1.4235e-07	6.84664	0.31193	Chr01:42870591..42870592	Phvul.001G171600	**
HSI (SUPER-PC)	S1_105404421	3	4157752	2.359e-08	7.62727	0.179159	Chr03:4157752..4157753	Phvul.003G038600	**
HSI (SUPER-PC)	S1_129426523	3	28179854	3.29338e-07	6.48236	0.288724	Chr03:28179854..28179855
HSI (SUPER-PC)	S1_139684787	3	38438118	5.60152e-07	6.25169	0.274061	Chr03:38438118..38438119
HSI (SUPER-PC)	S1_239620265	5	40129068	4.27717e-07	6.36884	0.281474	Chr05:40129068..40129069	Phvul.005G175800	**
HSI (SUPER-PC)	S1_260088645	6	19778062	2.9189e-08	7.53478	0.174262	Chr06:19778062..19778063
HSI (SUPER-PC)	S1_330855156	8	6808595	1.79661e-08	7.74555	0.185514	Chr08:6808595..6808596
HSI (SUPER-PC)	S1_395826043	9	12116850	7.72208e-07	6.11227	0.271388	Chr09:12116850..12116851
HSI (SUPER-PC)	S1_429340435	10	8161534	4.77677e-07	6.32087	0.278429	Chr10:8161534..8161535
HSI (SUPER-PC)	S1_466464831	11	2010679	1.06064e-07	6.97443	0.32092	Chr11:2010679..2010680	Phvul.011G076700
HSI (SUPER-PC)	S1_471851336	11	7397184	1.83781e-07	6.7357	0.305145	Chr11:7397184..7397185
PCA1 (BLINK-PC)	S1_10181130	1	10181130	1.13e-08	7.94692	0.485255	Chr01:10181130..10181131
PCA1 (BLINK-PC)	S1_16158319	1	16158319	6.34e-09	8.19791	-0.526136	Chr01:16158319..16158320
PCA1 (BLINK-PC)	S1_16287581	1	16287581	8.37e-08	7.07727	0.638996	Chr01:16287581..16287582
PCA1 (BLINK-PC)	S1_16749432	1	16749432	5.91e-09	8.22841	-0.668761	Chr01:16749432..16749433
PCA1 (BLINK-PC)	S1_2626065	1	2626065	2.76e-09	8.55909	0.565653	Chr01:2626065..2626066
PCA1 (BLINK-PC)	S1_2626236	1	2626236	4.99e-09	8.3019	0.428865	Chr01:2626236..2626237
PCA1 (BLINK-PC)	S1_46052073	1	46052073	2.55e-08	7.59346	0.526954	Chr01:46052073..46052074	Phvul.001G202000	**
PCA1 (BLINK-PC)	S1_46835738	1	46835738	5.26e-08	7.27901	0.515487	Chr01:46835738..46835739
PCA1 (BLINK-PC)	S1_51081787	1	51081787	6.5e-08	7.18709	0.529305	Chr01:51081787..51081788	Phvul.001G264300
PCA1 (BLINK-PC)	S1_51236796	1	51236796	8.34e-09	8.07883	0.553293	Chr01:51236796..51236797	Phvul.001G267000	**
PCA1 (BLINK-PC)	S1_51909187	1	51909187	7.77e-08	7.10958	0.631973	Chr01:51909187..51909188
PCA1 (BLINK-PC)	S1_51909208	1	51909208	7.77e-08	7.10958	0.652859	Chr01:51909208..51909209
PCA1 (BLINK-PC)	S1_51909212	1	51909212	7.77e-08	7.10958	0.42419	Chr01:51909212..51909213
PCA1 (BLINK-PC)	S1_51951907	1	51951907	3.59e-08	7.44491	0.519555	Chr01:51951907..51951908
PCA1 (BLINK-PC)	S1_54265070	2	2059439	7.89e-07	6.10292	0.6175	Chr02:2059439..2059440
PCA1 (BLINK-PC)	S1_81263655	2	29058024	9.47e-09	8.02365	-0.526414	Chr02:29058024..29058025	Phvul.002G142500	**
PCA1 (BLINK-PC)	S1_86464757	2	34259126	9.28e-09	8.03245	0.713475	Chr02:34259126..34259127
PCA1 (BLINK-PC)	S1_92494712	2	40289081	1.12e-08	7.95078	-0.733927	Chr02:40289081..40289082	Phvul.002G230400
PCA1 (BLINK-PC)	S1_95701695	2	43496064	9.98e-08	7.00087	0.462731	Chr02:43496064..43496065	Phvul.002G263300
PCA1 (BLINK-PC)	S1_97861798	2	45656167	1.93e-09	8.71444	0.648349	Chr02:45656167..45656168	Phvul.002G287600	**
PCA1 (BLINK-PC)	S1_103868576	3	2621907	1.31e-09	8.88273	0.630443	Chr03:2621907..2621908
PCA1 (BLINK-PC)	S1_128604731	3	27358062	9.16e-09	8.0381	0.658628	Chr03:27358062..27358063
PCA1 (BLINK-PC)	S1_133675178	3	32428509	2.98e-07	6.52578	-0.477503	Chr03:32428509..32428510
PCA1 (BLINK-PC)	S1_135464563	3	34217894	8.36e-08	7.07779	0.536225	Chr03:34217894..34217895
PCA1 (BLINK-PC)	S1_144057354	3	42810685	5.36e-07	6.27084	0.434557	Chr03:42810685..42810686
PCA1 (BLINK-PC)	S1_144057471	3	42810802	6.69e-09	8.17457	0.568297	Chr03:42810802..42810803
PCA1 (BLINK-PC)	S1_157048830	4	3517752	3.54e-09	8.451	0.592168	Chr04:3517752..3517753	Phvul.004G029700
PCA1 (BLINK-PC)	S1_157434180	4	3903102	4.03e-07	6.39469	0.502303	Chr04:3903102..3903103	Phvul.004G032900	**
PCA1 (BLINK-PC)	S1_160426366	4	6895288	1.22e-08	7.91364	0.524508	Chr04:6895288..6895289
PCA1 (BLINK-PC)	S1_168298656	4	14767578	9.96e-08	7.00174	0.519188	Chr04:14767578..14767579
PCA1 (BLINK-PC)	S1_173656786	4	20125708	1.98e-09	8.70333	0.621717	Chr04:20125708..20125709
PCA1 (BLINK-PC)	S1_189524014	4	35992936	2.72e-09	8.56543	0.639796	Chr04:35992936..35992937
PCA1 (BLINK-PC)	S1_196871172	4	43340094	1.03e-10	9.98716	0.694421	Chr04:43340094..43340095
PCA1 (BLINK-PC)	S1_200512955	5	1021758	6.76e-09	8.17005	0.554689	Chr05:1021758..1021759
PCA1 (BLINK-PC)	S1_237817644	5	38326447	1.1e-10	9.95861	-0.787	Chr05:38326447..38326448	Phvul.005G153500
PCA1 (BLINK-PC)	S1_262336800	6	22026217	6.11e-08	7.21396	-0.531784	Chr06:22026217..22026218
PCA1 (BLINK-PC)	S1_262753317	6	22442734	6.42e-08	7.19246	0.420237	Chr06:22442734..22442735
PCA1 (BLINK-PC)	S1_264036920	6	23726337	7.59e-09	8.11976	-0.598084	Chr06:23726337..23726338
PCA1 (BLINK-PC)	S1_266002023	6	25691440	7.19e-09	8.14327	0.620248	Chr06:25691440..25691441
PCA1 (BLINK-PC)	S1_315963602	7	43675663	2.05e-08	7.68825	0.538028	Chr07:43675663..43675664
PCA1 (BLINK-PC)	S1_316817490	7	44529551	1.07e-10	9.97062	0.64612	Chr07:44529551..44529552
PCA1 (BLINK-PC)	S1_319435128	7	47147189	3.8e-08	7.42022	-0.51519	Chr07:47147189..47147190
PCA1 (BLINK-PC)	S1_320159864	7	47871925	8.58e-09	8.06651	-0.564275	Chr07:47871925..47871926
PCA1 (BLINK-PC)	S1_322826601	7	50538662	4.46e-08	7.35067	0.507944	Chr07:50538662..50538663
PCA1 (BLINK-PC)	S1_322944178	7	50656239	5.49e-09	8.26043	0.566629	Chr07:50656239..50656240
PCA1 (BLINK-PC)	S1_322986200	7	50698261	2.28e-09	8.64207	-0.770175	Chr07:50698261..50698262
PCA1 (BLINK-PC)	S1_323375903	7	51087964	6.4e-09	8.19382	0.634662	Chr07:51087964..51087965
PCA1 (BLINK-PC)	S1_323375917	7	51087978	6.4e-09	8.19382	0.490149	Chr07:51087978..51087979
PCA1 (BLINK-PC)	S1_323438330	7	51150391	3.89e-08	7.41005	-0.495233	Chr07:51150391..51150392
PCA1 (BLINK-PC)	S1_323439091	7	51151152	1.21e-09	8.91721	-0.669888	Chr07:51151152..51151153
PCA1 (BLINK-PC)	S1_325947871	8	1901310	2.89e-09	8.5391	0.606637	Chr08:1901310..1901311	Phvul.008G022950	**
PCA1 (BLINK-PC)	S1_344036273	8	19989712	1.17e-08	7.93181	0.624337	Chr08:19989712..19989713
PCA1 (BLINK-PC)	S1_367003457	8	42956896	7.89e-07	6.10292	0.513199	Chr08:42956896..42956897
PCA1 (BLINK-PC)	S1_378993324	8	54946763	5.63e-09	8.24949	-0.650058	Chr08:54946763..54946764
PCA1 (BLINK-PC)	S1_382139073	8	58092512	4.96e-09	8.30452	0.454073	Chr08:58092512..58092513	Phvul.008G229500
PCA1 (BLINK-PC)	S1_396253859	9	12544666	1.5e-09	8.82391	-0.630225	Chr09:12544666..12544667
PCA1 (BLINK-PC)	S1_420007726	9	36298533	4.5e-08	7.34679	0.364057	Chr09:36298533..36298534	Phvul.009G241700
PCA1 (BLINK-PC)	S1_420748554	9	37039361	9.82e-09	8.00789	0.569106	Chr09:37039361..37039362
PCA1 (BLINK-PC)	S1_424636676	10	3457775	2.98e-08	7.52578	-0.620121	Chr10:3457775..3457776	Phvul.010G024400	**
PCA1 (BLINK-PC)	S1_424774795	10	3595894	2.98e-08	7.52578	0.528056	Chr10:3595894..3595895
PCA1 (BLINK-PC)	S1_425570435	10	4391534	6.14e-09	8.21183	0.602213	Chr10:4391534..4391535
PCA1 (BLINK-PC)	S1_426816437	10	5637536	2.27e-08	7.64397	0.572137	Chr10:5637536..5637537
PCA1 (BLINK-PC)	S1_426816485	10	5637584	2.27e-08	7.64397	-0.533448	Chr10:5637584..5637585
PCA1 (BLINK-PC)	S1_429340348	10	8161447	2.68e-09	8.57187	0.674101	Chr10:8161447..8161448
PCA1 (BLINK-PC)	S1_469234219	11	4780067	8.61e-09	8.065	0.569104	Chr11:4780067..4780068	Phvul.011G054400	**
PCA1 (BLINK-PC)	S1_469627998	11	5173846	4.29e-08	7.36754	0.518988	Chr11:5173846..5173847
PCA1 (BLINK-PC)	S1_469628022	11	5173870	4.29e-08	7.36754	0.517733	Chr11:5173870..5173871
PCA1 (BLINK-PC)	S1_469628857	11	5174705	4.29e-08	7.36754	0.489064	Chr11:5174705..5174706	Phvul.011G058000
PCA1 (BLINK-PC)	S1_469628863	11	5174711	4.29e-08	7.36754	0.495279	Chr11:5174711..5174712	Phvul.011G058000
PCA1 (BLINK-PC)	S1_469639214	11	5185062	4.29e-08	7.36754	0.503516	Chr11:5185062..5185063	Phvul.011G058100	**
PCA1 (BLINK-PC)	S1_469745151	11	5290999	6.22e-08	7.20621	0.478923	Chr11:5290999..5291000
PCA1 (BLINK-PC)	S1_471099547	11	6645395	1.79e-07	6.74715	0.453828	Chr11:6645395..6645396
PCA1 (BLINK-PC)	S1_509224669	11	44770517	8.56e-09	8.06753	0.555259	Chr11:44770517..44770518
PCA1 (BLINK-TESS3)	S1_51951907	1	51951907	1.8e-08	7.74473	0.684909	Chr01:51951907..51951908
PCA1 (BLINK-TESS3)	S1_139684787	3	38438118	3.81e-08	7.41908	0.669498	Chr03:38438118..38438119
PCA1 (BLINK-TESS3)	S1_141481926	3	40235257	1.26e-06	5.89963	-0.471243	Chr03:40235257..40235258
PCA1 (BLINK-TESS3)	S1_152596778	3	51350109	4.24e-08	7.37263	0.315662	Chr03:51350109..51350110	Phvul.003G275700
PCA1 (BLINK-TESS3)	S1_153009875	3	51763206	1.59e-06	5.7986	0.268047	Chr03:51763206..51763207	Phvul.003G280500
PCA1 (BLINK-TESS3)	S1_155643598	4	2112520	1.15e-06	5.9393	0.233225	Chr04:2112520..2112521	Phvul.004G017600	**
PCA1 (BLINK-TESS3)	S1_196210057	4	42678979	5.35e-08	7.27165	0.58639	Chr04:42678979..42678980
PCA1 (BLINK-TESS3)	S1_239640689	5	40149492	4.72e-08	7.32606	0.440298	Chr05:40149492..40149493	Phvul.005G176200
PCA1 (BLINK-TESS3)	S1_381855152	8	57808591	7.98e-08	7.098	0.602453	Chr08:57808591..57808592	Phvul.008G227900	**
PCA1 (BLINK-TESS3)	S1_420748669	9	37039476	4.07e-08	7.39041	0.556841	Chr09:37039476..37039477
PCA1 (BLINK-TESS3)	S1_420748670	9	37039477	4.07e-08	7.39041	0.51657	Chr09:37039477..37039478
PCA1 (FARMCPU-PC)	S1_10181130	1	10181130	1.13e-07	6.94692	0.686773	Chr01:10181130..10181131
PCA1 (FARMCPU-PC)	S1_46052073	1	46052073	2.55e-07	6.59346	0.520862	Chr01:46052073..46052074	Phvul.001G202000	**
PCA1 (FARMCPU-PC)	S1_51081787	1	51081787	6.5e-08	7.18709	0.56869	Chr01:51081787..51081788	Phvul.001G264300
PCA1 (FARMCPU-PC)	S1_51236796	1	51236796	8.34e-07	6.07883	0.515519	Chr01:51236796..51236797	Phvul.001G267000	**
PCA1 (FARMCPU-PC)	S1_54265070	2	2059439	7.89e-07	6.10292	0.641893	Chr02:2059439..2059440
PCA1 (FARMCPU-PC)	S1_81263655	2	29058024	9.47e-07	6.02365	-0.685174	Chr02:29058024..29058025	Phvul.002G142500	**
PCA1 (FARMCPU-PC)	S1_92494712	2	40289081	1.12e-07	6.95078	-0.779913	Chr02:40289081..40289082	Phvul.002G230400
PCA1 (FARMCPU-PC)	S1_97861798	2	45656167	1.93e-07	6.71444	0.544523	Chr02:45656167..45656168	Phvul.002G287600	**
PCA1 (FARMCPU-PC)	S1_129426523	3	28179854	2.82e-08	7.54975	0.69585	Chr03:28179854..28179855
PCA1 (FARMCPU-PC)	S1_133675178	3	32428509	2.98e-07	6.52578	-0.796271	Chr03:32428509..32428510
PCA1 (FARMCPU-PC)	S1_139684787	3	38438118	9.68e-08	7.01412	0.669557	Chr03:38438118..38438119
PCA1 (FARMCPU-PC)	S1_144057354	3	42810685	5.36e-07	6.27084	0.654829	Chr03:42810685..42810686
PCA1 (FARMCPU-PC)	S1_157048830	4	3517752	3.54e-07	6.451	0.515038	Chr04:3517752..3517753	Phvul.004G029700
PCA1 (FARMCPU-PC)	S1_157434180	4	3903102	4.03e-07	6.39469	0.656	Chr04:3903102..3903103	Phvul.004G032900	**
PCA1 (FARMCPU-PC)	S1_160426366	4	6895288	1.22e-07	6.91364	0.57217	Chr04:6895288..6895289
PCA1 (FARMCPU-PC)	S1_237817644	5	38326447	1.1e-07	6.95861	-0.707557	Chr05:38326447..38326448	Phvul.005G153500
PCA1 (FARMCPU-PC)	S1_264118438	6	23807855	6.45e-07	6.19044	-0.621171	Chr06:23807855..23807856	Phvul.006G130200	**
PCA1 (FARMCPU-PC)	S1_315963602	7	43675663	2.05e-07	6.68825	0.594414	Chr07:43675663..43675664
PCA1 (FARMCPU-PC)	S1_325947871	8	1901310	2.89e-07	6.5391	0.577176	Chr08:1901310..1901311	Phvul.008G022950	**
PCA1 (FARMCPU-PC)	S1_344036273	8	19989712	1.17e-07	6.93181	0.643885	Chr08:19989712..19989713
PCA1 (FARMCPU-PC)	S1_367003457	8	42956896	7.89e-07	6.10292	0.641893	Chr08:42956896..42956897
PCA1 (FARMCPU-PC)	S1_424636676	10	3457775	2.98e-07	6.52578	-0.646281	Chr10:3457775..3457776	Phvul.010G024400	**
PCA1 (FARMCPU-PC)	S1_426816437	10	5637536	2.27e-07	6.64397	0.444492	Chr10:5637536..5637537
PCA1 (FARMCPU-PC)	S1_426816485	10	5637584	2.27e-07	6.64397	-0.519073	Chr10:5637584..5637585
PCA1 (FARMCPU-PC)	S1_469234219	11	4780067	8.61e-07	6.065	0.506061	Chr11:4780067..4780068	Phvul.011G054400	**
PCA1 (FARMCPU-PC)	S1_469639214	11	5185062	4.29e-07	6.36754	0.515038	Chr11:5185062..5185063	Phvul.011G058100	**
PCA1 (FARMCPU-PC)	S1_471099547	11	6645395	1.79e-07	6.74715	0.602506	Chr11:6645395..6645396
PCA1 (FARMCPU-TESS3)	S1_139684787	3	38438118	2.46e-08	7.60906	0.669557	Chr03:38438118..38438119
PCA1 (FARMCPU-TESS3)	S1_141481926	3	40235257	7.61e-08	7.11862	-0.461273	Chr03:40235257..40235258
PCA1 (FARMCPU-TESS3)	S1_155643598	4	2112520	1.37e-06	5.86328	0.194354	Chr04:2112520..2112521	Phvul.004G017600	**
PCA1 (FARMCPU-TESS3)	S1_257596028	6	17285445	1.66e-06	5.77989	0.514782	Chr06:17285445..17285446
PCA1 (FARMCPU-TESS3)	S1_279589222	7	7301283	1.39e-06	5.85699	-0.464813	Chr07:7301283..7301284
PCA1 (FARMCPU-TESS3)	S1_323438330	7	51150391	3.97e-08	7.40121	-0.517094	Chr07:51150391..51150392
PCA1 (FARMCPU-TESS3)	S1_381855152	8	57808591	1.06e-08	7.97469	0.522126	Chr08:57808591..57808592	Phvul.008G227900	**
PCA1 (FARMCPU-TESS3)	S1_420719454	9	37010261	1.64e-06	5.78516	0.557724	Chr09:37010261..37010262
PCA1 (FARMCPU-TESS3)	S1_511333684	11	46879532	1.78e-06	5.74958	-0.402229	Chr11:46879532..46879533
PCA1 (SUPER-PC)	S1_42870591	1	42870591	1.22068e-07	6.9134	0.445509	Chr01:42870591..42870592	Phvul.001G171600	**
PCA1 (SUPER-PC)	S1_104543623	3	3296954	6.60788e-07	6.17994	0.4226	Chr03:3296954..3296955
PCA1 (SUPER-PC)	S1_129426523	3	28179854	1.54593e-07	6.81081	0.440004	Chr03:28179854..28179855
PCA1 (SUPER-PC)	S1_139684787	3	38438118	2.53887e-07	6.59536	0.428584	Chr03:38438118..38438119
PCA1 (SUPER-PC)	S1_263134744	6	22824161	1.8995e-08	7.72136	0.399162	Chr06:22824161..22824162	Phvul.006G119900	**
PCA1 (SUPER-PC)	S1_379270378	8	55223817	1.69598e-08	7.77058	0.401635	Chr08:55223817..55223818	Phvul.008G204500	**
PCA1 (SUPER-PC)	S1_429340435	10	8161534	2.66078e-07	6.57499	0.427515	Chr10:8161534..8161535
PCA1 (SUPER-PC)	S1_466464831	11	2010679	6.81659e-07	6.16643	0.459273	Chr11:2010679..2010680	Phvul.011G076700
PCA1 (SUPER-PC)	S1_471851336	11	7397184	2.0426e-07	6.68982	0.433567	Chr11:7397184..7397185
