# Supplementary material for: Last-Generation Genome–Environment Associations Reveal the Genetic Basis of Heat Tolerance in Common Bean (Phaseolus vulgaris L.)
Source: Front Genet. 2019 Nov 22;10:954. doi: 10.3389/fgene.2019.00954 (PMC6883007; doi:10.3389/fgene.2019.00954)
Supplement: Table S4 — Summary statistics of last-generation GWAS algorithms (SUPER, FarmCPU, and BLINK). The HS indices and chromosomes (Pv) are presented for each SNP marker associated in 78 common bean accessions based on the optimum association analysis ( Figures 2–5 ). [file Table_4.xlsx]

## Sheet: Table S4
		Number of associated SNPs	Average –log10(P-value)	Average R2 (%)	Number of associated regions	Number of associated regions containing genes	Number of genes	Number of genes related to HS
Pv	1	15	8,1 ± 0,8	57,18 ± 0,11	12	4	4	3
	2	9	7,9 ± 0,6	70,80 ± 0,12	9	7	7	5
	3	18	7,4 ± 1,0	51,40 ± 0,20	16	5	5	3
	4	10	8,2 ± 1,2	56,51 ± 0,16	10	3	3	1
	5	4	8,1 ± 1,3	51,28 ± 0,22	4	3	3	1
	6	10	7,8 ± 0,9	55,77 ± 0,20	10	4	4	4
	7	14	8,1 ± 1,0	58,53 ± 0,14	12	0	0	0
	8	10	7,8 ± 0,6	46,70 ± 0,18	9	4	4	3
	9	7	6,9 ± 0,9	54,94 ± 0,15	6	2	2	1
	10	9	7,6 ± 0,7	51,70 ± 0,17	6	1	1	1
	11	14	7,3 ± 0,7	52,49 ± 0,07	11	4	5	2
Index	HSI	57	7,8 ± 1,0	52,73 ± 0,17	54	18	18	12
	HIT	37	7,5 ± 0,9	51,73 ± 0,19	33	12	12	9
	PCA1	96	7,6 ± 0,9	54,28 ± 0,10	83	27	28	14
Last generation GWAS algorithm	SUPER	24	7,0 ± 0,5	28,49 ± 0,10	21	9	9	8
	FARMCPU	46	6,8 ± 0,7	58,66 ± 0,13	44	22	22	18
	BLNIK	91	8,0 ± 0,9	60,53 ± 0,11	80	26	27	14
